# Supplementary material for: Hyperbaric Oxygen Treatment Ameliorates Hearing Loss and Auditory Cortex Injury in Noise Exposed Mice by Repressing Local Ceramide Accumulation
Source: Int J Mol Sci. 2019 Sep 20;20(19):4675. doi: 10.3390/ijms20194675 (PMC6801451; doi:10.3390/ijms20194675)
Supplement: Supplementary file 1 [file ijms-20-04675-s001.zip]

Archive with 7 entries (5 files):
- ijms-563207 supplementary/
- ijms-563207 supplementary/Supplementary Files/
- ijms-563207 supplementary/Supplementary Files/Figure S1.TIF
- ijms-563207 supplementary/Supplementary Files/Figure S2.TIF
- ijms-563207 supplementary/Supplementary Files/Figure S3.TIF
- ijms-563207 supplementary/Supplementary Files/Figure S4.TIF
- ijms-563207 supplementary/Supplementary Files/Figure S5.TIF
